# Supplementary material for: Digital technology-based dyadic interventions in patients with mild cognitive impairment or dementia and their caregivers: a scoping review
Source: Front Psychiatry. 2026 Mar 12;17:1726605. doi: 10.3389/fpsyt.2026.1726605 (PMC13017812; doi:10.3389/fpsyt.2026.1726605)
Supplement: Supplementary file 1 [file Table1.xlsx]

## Sheet: Table1
RefID	Citation	Studies (Lead author, year)	Country	Study Design/Typea	Participants/Population of Interest	Technology	Synergistic participation (Yes or no)	Type of Caregiver	Duration (months/weeks)	Outcome Measures for Patientsc	Outcome Measures for carersc	Main research outcomes
R01	Afifi, T., Collins, N., Rand, K., Otmar, C., Mazur, A., Dunbar, N. E., Fujiwara, K., Harrison, K., & Logsdon, R. (2023). Using Virtual Reality to Improve the Quality of Life of Older Adults with Cognitive Impairments and their Family Members who Live at a Distance. HEALTH COMMUNICATION, 38(9), 1904–1915. https://doi.org/10.1080/10410236.2022.2040170	Afifi et al. (2023)	USA	Non randomized study	21 dyads; MCI/mild –moderate dementia	Rendever VR platform	Yes (real –time audio communication and shared virtual environment)	Informal caregivers (family members , primarily adult children)	3 weeks	• QOL –AD: • MHI –5 • GDS –SF •PSS •PANAS –SF	• Caregiver burden index •CES –D •Mental health Inventory –5 •PSS •PANAS –SF •URCS •RSS	1.Patient Outcomes: The VR intervention improved older adults' overall quality of life , increased positive affect, and reduced negative affect and perceived stress. Additionally, the quality of the relationship between patients and their family members was enhanced. 2.Caregiver Outcomes:Caregivers experienced reductions in negative affect, depressive symptoms, and caregiver burden, suggesting an…
R02	Rochon, E. A., Thacker, A., Phillips, M., Ritchie, C., Vranceanu, A. –M., & Plys, E. (2025). Developing a Dyadic Immersive Virtual Environment Technology Intervention for Persons Living With Dementia and Their Caregivers: Multiphasic User –Centered Design Study. JMIR AGING, 8, e66212. https://doi.org/10.2196/66212	Rochon et al. (2025)	USA	Mixed study	9 dyads; Dementia	Immersive Virtual Environment Technology	Yes (dyadic joint engagement)	Informal caregivers (spouse, adult child)	N/Ab	• Feasibility questions • SUS	• SUS • Feasibility questions	1.Patient Outcomes:100% of all patients rated the program as entertaining; 89% reported the program was easy to use, and the same 89% of patients reported the program helped them "take control of their experience." 2.Caregiver Outcomes:82% of caregivers reported the program was easy to use, and 73% of caregivers expressed confidence in using the program.
R03	Hastings, S. N., Mahanna, E. P., Berkowitz, T. S. Z., Smith, V. A., Choate, A. L., Hughes, J. M., Pavon, J., Robinson, K., Hendrix, C., Van Houtven, C., Gentry, P., Rose, C., Plassman, B. L., Potter, G., & Oddone, E. (2021). Video –Enhanced Care Management for Medically Complex Older Adults with Cognitive Impairment. Journal of the American Geriatrics Society, 69(1), 77–84. https://doi.org/10.111…	Hastings et al. (2021)	USA	RCT	40 dyads; MCI	Video Connect on iPad	Yes (care partners joined calls)	Informal caregivers (spouse or significant other)	12 weeks	•PASE •PHQ –9: •GAD –7 •MOS –SS •PROMIS –29 •PSQI •Perceived Value interviews	•SUS •Perceived Value interviews	1.Patient Outcomes: Video delivery enhanced patients' sense of connection with the nurses. However, only 35.5% of the video group participants indicated they would be willing to continue communicating with healthcare providers via video in the future. 2.Caregiver Outcomes: Caregiver involvement, with a high participation rate of 97.1%, effectively helped patients overcome technological barriers. …
R04	Kuzmik, A., Rodriguez, M., Hannan, J., & Boltz, M. (2025). Designing a mobile application to promote physical activity in spousal care partners of persons living with dementia and their care –recipient. DEMENTIA –INTERNATIONAL JOURNAL OF SOCIAL RESEARCH AND PRACTICE, 24(3), 408–423. https://doi.org/10.1177/14713012241272878	Kuzmik, ( 2025)	USA	Qualitative study	14 dyads; mild –moderate dementia	Mobile application	Yes (dyadic approach)	Informal caregivers (spouses)	N/A	Thematic Analysis	Thematic Analysis	1.Patient Outcomes: Patients' primary motivations included improving physical and mental health and gaining opportunities for social interaction. They emphasized the need for app personalization to accommodate individual physical capabilities. Patients noted that physical activity made them feel better and more alert, and that the app should encourage socialization to alleviate depressive mood. 2…
R05	Zubatiy, T., Vickers, K. L., Mathur, N., & Mynatt, E. D. (2021). Empowering Dyads of Older Adults With Mild Cognitive Impairment And Their Care Partners Using Conversational Agents. CHI ’21: PROCEEDINGS OF THE 2021 CHI CONFERENCE ON HUMAN FACTORS IN COMPUTING SYSTEMS. CHI Conference on Human Factors in Computing Systems, New York. https://doi.org/10.1145/3411764.3445124	Zubatiy et al., (2021)	USA	Mixed study	10 dyads; MCI	Smart speaker device	Yes (care partners scaffolding interactions for MCI patients)	Informal caregivers (spouses, one adult daughter)	10 weeks	•Logged Interactions independence •Thematic Analysis •Preference and Priority Survey	•Logged Interactions independence •Thematic Analysis •Preference and Priority Survey	1.Patient Outcomes: The CA provided cognitive support and a sense of empowerment, with the voice interface mitigating technology barriers. Empowerment was evident in increased independence and reduced anxiety. Patients maintained high usage interest and received support from information access and entertainment. Patients with better cognitive function interacted more frequently with the CA (r=0.6…
R06	Rhodus, E. K., Baum, C., Kryscio, R., Liu, C., George, R., Thompson, M., Lowry, K., Coy, B., Barber, J., Nichols, H., Curtis, A., Holloman, A., & Jicha, G. A. (2023). Feasibility of Telehealth Occupational Therapy for Behavioral Symptoms of Adults With Dementia: Randomized Controlled Trial. The American Journal of Occupational Therapy: Official Publication of the American Occupational Therapy Ass…	Rhodus et al., (2023)	USA	RCT	28 dyads; Alzheimer's disease	Video conferencing technology	Yes (caregivers engaged in guided discovery with occupational therapist to support patient's activity participation)	Informal caregivers (family members/primary caregivers)	6 weeks	•Feasibility •COPM •MoCA	•Feasibility •NPI–Q, •ZBI •COPM	1.Patient Outcomes: Primary outcomes included gains in functional activity performance and a positive trend in Behavioral and Psychological Symptoms of Dementia (BPSDs) (Cohen’s d = 0.55). This suggests the intervention may promote patients' occupational engagement and emotion regulation through personalized cues. 2.Caregiver Outcomes: Primary outcomes showed positive trends toward increased sati…
R07	Song, Y., Papazyan, A., Lee, D., Mitchell, M. N., McCurry, S. M., Irwin, M. R., Teng, E., Alessi, C. A., & Martin, J. L. (2024). The feasibility of a sleep education program for informal dementia care dyads: A pilot randomized controlled trial. Journal of the American Geriatrics Society, 72(4), 1207–1215. https://doi.org/10.1111/jgs.18720	Song, (2024)	USA	RCT	30 dyads; dementia	Video telehealth platform	Yes (synergistic dyadic intervention targeting both members simultaneously)	Informal caregivers (spouses, daughters, sons, granddaughters)	5 weeks	•Sleep efficiency •Total wake time measured by actigraphy	•Sleep efficiency •Total wake time by actigraphy, •PSQI •ZBI •Positive Aspects of Caregiving	1.Patient Outcomes: The dyadic sleep intervention did not achieve statistical significance; however, data indicated improvements in objective sleep efficiency, emotional regulation, and behavior among Persons Living with Dementia in the intervention group. 2.Care Partner Outcomes: Caregivers also showed positive improvement trends: their objective sleep efficiency and patient adherence to wake –u…
R08	Peterson, C. M., Mikal, J. P., McCarron, H. R., Finlay, J. M., Mitchell, L. L., & Gaugler, J. E. (2020). The Feasibility and Utility of a Personal Health Record for Persons With Dementia and Their Family Caregivers for Web –Based Care Coordination: Mixed Methods Study. JMIR AGING, 3(1), e17769. https://doi.org/10.2196/17769	Peterson et al., (2020)	USA	Mixed study	34 dyads; Alzheimer's Disease and Related Dementias	Web –based Personal health record system	Yes (shared access, multi –user authorization)	Informal caregivers (spouses, other family members)	12 months	•PHR –ADRD Feasibility and Utility Checklist •Monthly Log/Use Data	•PHR –ADRD Feasibility and Utility Checklist •Monthly Log/Use Data, •ZBI •CES –D	1.Patient Outcomes: Qualitative results indicated a potential positive role for the technology in promoting patient involvement and dignity. This was evidenced by patients being able to physically handle the documents organized by the caregiver, making them feel included in the discussion. 2.Care Partner Outcomes: Approximately one –third of caregivers found the system highly useful, which improv…
R09	Cm, P., Rw, B., Kw, L., Sn, I., Ll, M., Tl, S., J, L., Na, P., L, G., & Je, G. (2023). Refining a Driving Retirement Program for Persons With Dementia and Their Care Partners: A Mixed Methods Evaluation of CarFreeMeTM –Dementia. The Journals of Gerontology. Series B, Psychological Sciences and Social Sciences, 78(3). https://doi.org/10.1093/geronb/gbac151	Peterson, (2023)	USA	Mixed study	16 care partners +11 drivers with memory loss	video conferencing technology	Yes (dyadic intervention for both patients and caregivers)	Informal caregivers (spouses)	3 months	•CarFreeMe™ –Dementia Intervention Review Checklists •AMRT •Mobility confidence questionnaire	•CarFreeMe™ –Dementia Intervention Review Checklists •AMRT •Mobility confidence questionnaire	1.Patient Outcomes: The intervention demonstrated respect for dignity and autonomy, fostering emotional expression and community participation. With support, 88.9% of patients reported feeling more capable of expressing their feelings about driving cessation. While self –reported mobility confidence and transition readiness scores lacked statistical significance, 100% of patients agreed the progr…
R10	Sm, B., S, M., K, W., J, B., N, A., T, C., Ra, P., K, D. –O., B, D., Cs, R., & Am, V. (2025). Resilient together for dementia: A qualitative study of couples’ treatment preferences to address distress early after diagnosis. Journal of Alzheimer’s Disease : JAD, 105(3). https://doi.org/10.1177/13872877251332658	Bannon, (2025)	USA	Qualitative study	16 dyads; dementia	Video conferencing platform , Virtual interview technology	Yes (dyadic interviews with both partners together)	Informal caregivers (partners/spouses)	N/A	•Thematic Analysis	•Thematic Analysis	1.Patient Outcomes: Patients expressed a strong need for knowledge and emotional regulation skills. They desired clear dementia information to adapt to changing abilities; they also sought skills to manage acute stress, enhance mindfulness, and cope with grief, in order to promote positive emotional regulation and continue pursuing meaningful life experiences. 2.Care Partner Outcomes: The finding…
R11	Mj, R., Vm, K., Ej, J., A, S., Jr, H., N, W., A, O., P, C., Ma, B., & Rj, H. (2023). Technology caregiver intervention for Alzheimer’s disease (I –CARE): Feasibility and preliminary efficacy of Brain CareNotes. Journal of the American Geriatrics Society, 71(12). https://doi.org/10.1111/jgs.18591	Rodriguez, (2023)	USA	RCT	53 dyads; Alzheimer's Disease and Related Dementias	mobile telehealth application	Yes (through care coach messaging and personalized CareNotes)	Informal caregivers (family/friends)	6 months	•NPI	•SUS •BIQ •NPI –Caregiver Distress	1.Patient Outcomes: While no statistically significant difference was found between the intervention and control groups, patients receiving Brain CareNotes showed a preliminary reduction in Behavioral and Psychological Symptoms of Dementia (BPSD). BPSD decreased by 4.0 points at 3 months and 0.5 points at 6 months, suggesting the application holds preliminary potential for improving emotion and b…
R12	Bannon S, Brewer J, Ahmad N, Cornelius T, Jackson J, Parker RA, et al. A Live Video Dyadic Resiliency Intervention to Prevent Chronic Emotional Distress Early After Dementia Diagnoses: Protocol for a Dyadic Mixed Methods Study. JMIR Res Protoc. 2023;12:e45532.	Bannon et al. (2023)	USA	Mixed study Protocol	20 dyads; Alzheimer's Disease	Live Video Telehealth+Zoom	Yes（collaborative management of progressive symptoms）	Informal caregivers（spousal care –partners）	N/A	•HADS •GDS –Short Form •WHOQOL –BRIEF •Couple Satisfaction Index	•HADS •WHOQOL –BRIEF •CSI •PCS	1.Patient Expected Outcomes: The core goals of the intervention are to prevent chronic emotional distress and to promote proactive adjustment in the early diagnostic phase. Primary outcome measures include reducing patients' emotional distress, enhancing their overall quality of life, and improving relationship satisfaction. The program is also designed to help patients actively engage in care pl…
R13	Rochon EA, Sy M, Phillips M, Anderson E, Plys E, Ritchie C, et al. Bio –Experiential Technology to Support Persons With Dementia and Care Partners at Home (TEND): Protocol for an Intervention Development Study. JMIR Res Protoc. 2023 Dec 29;12:e52799.	Rochon et al. (2023)	USA	Mixed study Protocol	11 dyads; dementia	Web –based platform	Yes(participates together)	Informal caregivers (family member or friend)	N/A	•VC –IOE •Adapted Feasibility Scale •SUS	•Adapted Feasibility Scale •SUS	1.Patient Expected Outcomes : The intervention aims to activate mechanisms such as sustained attention and active participation through immersive, experiential online activities, thereby helping patients cope with impaired cognitive, emotional, social, and behavioral functioning associated with dementia. 2.Care Partner Expected Outcomes : By fostering shared positive experiences and supporting th…
R14	Appel, L., Saryazdi, R., Lewis –Fung, S., Qi, D., Tesfaye, E. M., Garito, I., & Campos, J. L. (2023). VRx@Home Pilot: Can Virtual Reality Therapy Improve Quality of Life for People with Dementia Living at Home? 2023 IEEE International Conference on Systems, Man, and Cybernetics (SMC), 4542–4549. https://doi.org/10.1109/SMC53992.2023.10394094	Appel et al. (2023)	Canada	Mixed study	7 dyads; mild –severe dementia	VR headset + tablet	Yes (real –time mirrored perspective enables joint attention)	Informal caregivers (spouse and child –parent pairs)	4 weeks	• QoL –AD • WHO –5 •ObsRVR	• QoL –AD • WHO –5 • SUS • Qualitative Observations	1.Patient Outcomes: Both VR and tablet experiences had a positive impact on patients' immediate mood, relaxation, and well –being. Due to immersion, VR elicited stronger feelings of surprise and excitement, reporting the most positive emotional impact with no negative effects. However, patients rated the VR usability score extremely low (mean $45.8$, "poor/unacceptable"), and all patients require…
R15	Valdivia, K. P., & Li, J. (2025). Voice Familiarity in a Voice –Reminders App for Elderly Care Recipients and Their Family Caregivers. IEEE TRANSACTIONS ON HUMAN –MACHINE SYSTEMS. https://doi.org/10.1109/THMS.2025.3582259	Valdivia & Li, (2025)	Canada	Qualitative study	17 elders + 16 family caregivers	Voice –reminders app	Not (one –way playback)	Informal caregivers (Family caregivers)+Medical Care Providers	N/A	Qualitative Content Analysis	Qualitative Content Analysis	1.Patient Outcomes: Older adults generally perceived the voice reminder application as positive, helpful, and engaging. They strongly preferred the familiar voice of the family caregiver, which fostered trust, comfort, safety, and emotional connection. The reminder mechanism supported their independence in routine tasks such as medication taking, daily activities, and mobility, and mitigated inco…
R16	Beentjes, K. M., Neal, D. P., Kerkhof, Y. J. F., Broeder, C., Moeridjan, Z. D. J., Ettema, T. P., Pelkmans, W., Muller, M. M., Graff, M. J. L., & Dröes, R. –M. (2023). Impact of the FindMyApps program on people with mild cognitive impairment or dementia and their caregivers; an exploratory pilot randomised controlled trial. Disability and Rehabilitation. Assistive Technology, 18(3), 253–265. http…	Beentjes, (2020)	Netherlands	RCT	59 dyads; mild dementia/MCI	web –based selection tool and errorless learning training program	Yes (both patient and caregiver receive training, caregiver trained to support patient)	Informal caregivers (partners, children) and professional caregivers	3 months	•SMAS –S •ASCOT •MSPP	•PES •SSCQ •TOPICS –MDS	1.Patient Outcomes: Although no statistically significant differences were observed, the FindMyApps intervention group showed small to medium positive effect size trends in self –management and social participation. In subgroup analysis, patients older than 70 years and those with higher educational attainment derived greater improvements in self –management and formal social participation from t…
R17	Rm, D., A, van R., E, R., S, D., & F, M. (2019). Utilization, effect, and benefit of the individualized Meeting Centers Support Program for people with dementia and caregivers. Clinical Interventions in Aging, 14. https://doi.org/10.2147/CIA.S212852	Dröes et al. (2019)	Netherlands	RCT	189 dyads; mild –to –moderate dementia	telephone, web –based Learning	Yes（Dyadic interventions parallel to group activities）	Formal carers (professional caregivers) and informal carers (family members, relatives)	6 months	•NPI symptoms severity: •Self –esteem scale •NPI	•SSCQ •NPI experienced burden	1.Patient Outcomes: The DemenTalent intervention yielded a medium positive effect on patients' Behavioral and Psychological Symptoms of Dementia (BPSD), and significantly reduced Neuropsychiatric Symptoms (NPI). At 6 months, the DemenTalent group showed small to medium clinical benefits in other domains, including DQoL and positive/negative affect. Patient satisfaction with DemenTalent was high (…
R18	Elfrink, T. R., Ullrich, C., Kunz, M., Zuidema, S. U., & Westerhof, G. J. (2021). The Online Life Story Book: A randomized controlled trial on the effects of a digital reminiscence intervention for people with (very) mild dementia and their informal caregivers. PloS One, 16(9), e0256251. https://doi.org/10.1371/journal.pone.0256251	Elfrink, (2021)	Netherlands	RCT	42 dyads; mild dementia	Multimedia timeline technology，Online reminiscence tools	Yes (synergistic participation between patients and caregivers in creating digital life story books)	Informal caregivers (spouses, family members)	6 months	•NPI	•EDIZ •NPI distress scales •TOPICS –MDS (self –rated distress) •CarerQol •RAND –36/Cantril's Ladder	1.patient Outcomes: The OLSB intervention showed limited room for improvement in the Neuropsychiatric Symptoms (NPS) of patients with mild dementia, as patients had relatively good baseline health and fewer symptoms. The intervention provided a person –centered behavioral approach through digital reminiscence activities, aimed at maintaining patients' psychological well –being and quality of life…
R19	C, T., Pm, C., Mj, H., & S, H. (2017). Viewing Art on a Tablet Computer: A Well –Being Intervention for People With Dementia and Their Caregivers. Journal of Applied Gerontology : The Official Journal of the Southern Gerontological Society, 36(7). https://doi.org/10.1177/0733464815617287	Tyack et al., (2017)	UK	Mixed study	12 dyads; dementia	tablet with custom art –viewing app	Yes (joint art viewing and discussion)	Informal caregivers (family/friends)	2 weeks	• VAS composite well –being Score •QoL –AD	•QoL –AD •VAS composite well –being Score	1.Patient Outcomes: Outcomes included a positive trend in subjective well –being and qualitative improvements in cognition and mood. Although quantitative results lacked statistical significance, data showed a trend toward improvement in patients' composite well –being and level of interest with an increasing number of sessions. Qualitative results confirmed that art viewing provided cognitive st…
R20	Cooper, C., Vickerstaff, V., Barber, J., Phillips, R., Ogden, M., Walters, K., Lang, I., Rapaport, P., Orgeta, V., Rockwood, K., Banks, S., Palomo, M., Butler, L. T., Lord, K., Livingston, G., Banerjee, S., Manthorpe, J., Dow, B., Hoe, J., … Budgett, J. (2024). A psychosocial goal –setting and manualised support intervention for independence in dementia (NIDUS –Family) versus goal setting and rou…	Cooper et al. (2024)	UK	RCT	302 dyads; dementia	Video –call/Telephone	Yes (dyadic goal –setting and joint sessions)	Informal caregivers (Spouse/partner, Child, Friend ,Other )	12 months	• GAS •DEMQOL/DEMQOL –proxy •DAD •NPI	• GAS • CarerQol •HADS •MCTS	1.Patient Outcomes: The intervention significantly improved patient Goal Attainment Scaling (GAS) scores (mean increase of 10.23 points at 12 months, Cohen’s d = 0.75). Although the intervention group showed an unfavorable trend in Disability Assessment for Dementia (DAD), researchers suggested this reflected caregivers' increased awareness of patient functional impairment, and that patient goals…
R21	Gonzalez, L., Rapaport, P., Livingston, G., Amador, S., Adeleke, M. O., Barber, J. A., Banerjee, S., Charlesworth, G., Clarke, C., Espie, C. A., Kyle, S. D., Raczek, M., Walker, Z., Webster, L., Manela, M., & Hunter, R. M. (2025). Cost–utility analysis of the DREAMS START intervention for people living with dementia and their carers: A within –trial economic evaluation. The Lancet Healthy Longevi…	Gonzalez, (2025)	UK	RCT	377 dyads; dementia and sleep disturbance	Actigraphy watches ，Video calling	Yes（carers implement strategies with people with dementia）	Informal caregivers (spouses/partners, children)	8 months	•EQ –5D –5L proxy •SDI • QALYs	• SDI	1.Patient Outcomes: Patients with dementia in the intervention group demonstrated significantly improved sleep disturbances (SDI score mean decrease of 4.70 points) at 8 months. Although Quality –Adjusted Life Years (QALYs) showed no significant difference, there was a non –significant trend toward increased QALYs (higher by 0.016), and improved sleep can enhance patients' daytime function. 2.Car…
R22	S, F. –D., D, B., J, K., & D, C. (2020). Potential for Digital Monitoring to Enhance Wellbeing at Home for People with Mild Dementia and Their Family Carers. Journal of Alzheimer’s Disease : JAD, 73(3). https://doi.org/10.3233/JAD –190844	Fowler –Davis, (2020)	UK	Mixed study	30 dyads; mild dementia	Internet of Things monitoring device， Smart home sensor technology	Yes (alerts sent to carers based on patient activity patterns)	Informal caregivers (spouses/partners, children)	4 months	•EFS •WEMWBS (short form)	•ZBI •WEMWBS (short form):	1.Patient Outcomes: Despite experiencing increased frailty (13/30) and decreased well –being (17/30), patients demonstrated acceptability of the technology, reporting they felt safe and cared for by being "connected to the family caregiver via the device." By monitoring appliance use to confirm routine stability, the device potentially promoted independence. 2.Care Partner Outcomes: Caregivers re…
R23	D, H., J, T., R, D., C, W., K, C., R, P., K, P., & E, W. (2020). The CAREGIVERSPRO –MMD Platform as an Online Informational and Social Support Tool for People Living With Memory Problems and Their Carers: An Evaluation of User Engagement, Usability and Usefulness. Journal of Applied Gerontology : The Official Journal of the Southern Gerontological Society, 39(12). https://doi.org/10.1177/07334648…	Howe et al., (2020)	UK	Quantitative descriptive study	37 dyads; mild to moderate dementia/cognitive impairment	A socially –enabled digital content distribution platform	Yes (platform designed for both user groups with shared and interactive features)	Informal caregivers (spouses, children, friend)	6 months	•Logging Data（Platform engagement 、informational etal） •Usefulness and Usability Questionnaire	•Logging Data（Platform engagement 、informational etal） •Usefulness and Usability Questionnaire	1.Patient Outcomes: he majority of patients found the platform and its social and informational features to be useful and usable, with 16.22% of patients reporting regular use. PwD primarily focused their information access on subjects related to legal/financial and assistive technology. Despite the platform's perceived utility, patients typically required regular support to engage with the syste…
R24	Killin, L. O. J., Russ, T. C., Surdhar, S. K., Yoon, Y., McKinstry, B., Gibson, G., & MacIntyre, D. J. (2018). Digital Support Platform: A qualitative research study investigating the feasibility of an internet –based, postdiagnostic support platform for families living with dementia. BMJ OPEN, 8(4), e020281. https://doi.org/10.1136/bmjopen –2017 –020281	Killin, (2018)	UK	Qualitative study	10 dyads; Alzheimer's, vascular or mixed dementia	Integrated Multi –Component Support System	Yes（primarily carer –driven usage）	Informal caregivers (primarily spouses)	2 months	•NPT Constructs	•NPT Construcats	1.Patient Outcomes: Patients generally did not understand or use the components of the DSP, and sometimes felt indifferent or even angry toward the new technology. However, their desire for internet technology itself suggested a potential value in providing personal devices and necessary guidance to enhance their autonomy and engagement. 2.Care Partner Outcomes: Caregivers affirmed the importance…
R25	Wolverson, E., White, C., Dunn, R., Cunnah, K., Howe, D., Paulson, K., Platt, R., & Thorpe, J. (2022). The use of a bespoke website developed for people with dementia and carers: Users’ experiences, perceptions and support needs. Dementia: The International Journal of Social Research and Practice, 21(1), 94–113. https://doi.org/10.1177/14713012211028495	Wolverson et al., (2022)	UK	Qualitative study	22 dyads; dementia/MCI	Caregivers pro –MMD website platform via tablets	Yes (joint and individual use)	Informal caregivers (spouses/partners, adult children, friend)	N/A	•Thematic Analysis	•Thematic Analysis	1.Patient Outcomes: Patients' experience with technology use varied significantly: a smooth process enhanced their sense of engagement, competence, and independence, while operational difficulties or technical failures often triggered negative emotions like frustration and anxiety, which were further amplified by their cognitive impairment. Some patients reduced usage due to symptom progression, …
R26	Puaschitz, N. G. S., Jacobsen, F. F., Berge, L. I., & Husebo, B. S. (2023). Access to, use of, and experiences with social alarms in home –living people with dementia: Results from the LIVE@Home.Path trial. Frontiers in Aging Neuroscience, 15. https://doi.org/10.3389/fnagi.2023.1167616	Puaschitz et al. (2023)	Norway	Mixed study	82 dyads; dementia	active sensor	Not (requires active user input)	Informal caregivers(children, spouses)	24 months	•SA access •SA Experiences	•SA access •SA Experiences	1.Patient Outcomes: Safety Alerts (SA) were not effectively used; up to 54% of PwD were unaware they owned the device. Patients were more inclined to report that the SA provided a false sense of security (28.0%), while only 60.8% of PwD felt the SA offered genuine safety assurance. 2.Care Partner Outcomes: Caregivers expressed disappointment with the utility of the SA and were more likely to repo…
R27	50. K, L., E, L., L, C., O, D., L, G., Ln, G., & M, C. (2020). Does Telehealth Delivery of a Dyadic Dementia Care Program Provide a Noninferior Alternative to Face –To –Face Delivery of the Same Program? A Randomized, Controlled Trial. The American Journal of Geriatric Psychiatry : Official Journal of the American Association for Geriatric Psychiatry, 28(6). https://doi.org/10.1016/j.jagp.2020.02…	Laver, (2020)	Australia	RCT	63 dyads; dementia and their	Multi –device Video Conferencing Platform	Yes (dyadic intervention)	Informal caregivers (spouses, children, others)	4 months	•CAFU •Caregiver Behavioral Occurrence and Upset Scale	•CMI •PCS	1.Patient Outcomes: The Caregiver Behavioral Occurrence and Upset Scale showed a significant reduction in the number of behaviors (p < 0.0001$), indicating the intervention effectively helped caregivers manage and reduce patients' behavioral and psychological symptoms Both intervention groups tended to prevent the typical decline trajectory associated with dementia. 2.Care Partner Outcomes: The p…
R28	Lang, T., Daniel, K., Inskip, M., Mavros, Y., & Fiatarone Singh Am, M. A. (2023). Caring for Informal Dementia Caregivers and Their Loved Ones Via the HOMeCARE Exercise and Mindfulness for Health Program (HOMeCARE): A Randomized, Single –Blind, Controlled Trial. Gerontology and Geriatric Medicine, 9. https://doi.org/10.1177/23337214231203472	Lang et al., (2023)	Australia	RCT	9 dyads; dementia	Tablet –delivered Mindfulness and Video Communication System	Yes (caregiver –delivered exercise intervention)	Informal caregivers (spouses/partners)	3 months	•SPPB	•ZBI •SMS	1.Patient Outcomes: The HOMeCARE intervention achieved a clinically significant improvement in SPPB)(mean increase of 1.53 points). Although patient exercise adherence was lower than anticipated, the progressive resistance training and balance training provided by the caregivers were still effective in improving physical performance. 2.Care Partner Outcomes: Caregivers achieved a statistically si…
R29	Muñoz, D., Favilla, S., Pedell, S., Murphy, A., Beh, J., & Petrovich, T. (2021). Evaluating an App to Promote a Better Visit Through Shared Activities for People Living with Dementia and their Families. Proceedings of the 2021 CHI Conference on Human Factors in Computing Systems, 1–13. https://doi.org/10.1145/3411764.3445764	Muñoz et al., (2021)	Australia	Mixed Study	21 dyads; moderate to advanced dementia	tablet app with 8 games	Yes (through dyadic touchscreen interactions)	Informal caregivers (partners, children) and care staff	3 months	•Logging Data (Game preference identification、engagement patterns、social interaction facilitation)	• Logging Data (Game preference identification、engagement patterns、social interaction facilitation)	1.Patient Outcomes: The games increased engagement, and preferences were highly individualized (favoring games aligned with their interests and skills). Cooperative games were particularly appealing to patients with limited capacity due to their low complexity and immediate feedback. Furthermore, the music within competitive games could be decoupled from the game itself, eliciting physical moveme…
R30	I, C., N, C., P, S. –S., & K, L. (2024). The experiences of people living with dementia and their care partners participating in an online therapeutic songwriting program. Dementia (London, England), 23(2). https://doi.org/10.1177/14713012231224069	Clark et al., (2024)	Australia	Qualitative study	9 people with dementia + 6 care partners	Video conferencing platforms	Yes (duo sessions + group sessions with collaborative songwriting)	Informal caregivers （spouses /family carers） and formal carers	10 weeks	•Thematic Analysis	•Thematic Analysis	1.Patient Outcomes: Songwriting provided a unique opportunity to connect with music, experience welcome challenges, and foster enjoyment. It was perceived as a cognitive stimulus, leading to a genuine sense of achievement and pride that challenged patients' assumptions about their own abilities. Post –activity, patients reported enhanced mood and felt "buzzing." 2.Care Partner Outcomes: The progr…
R31	Lai, F. H., Yan, E. W., Yu, K. K., Tsui, W. –S., Chan, D. T., & Yee, B. K. (2020). The Protective Impact of Telemedicine on Persons With Dementia and Their Caregivers During the COVID –19 Pandemic. The American Journal of Geriatric Psychiatry, 28(11), 1175–1184. https://doi.org/10.1016/j.jagp.2020.07.019	Lai, (2020)	China	Non randomized study	60 dyads; Neurocognitive Disorder	Video apps，telephone calls	Yes (synergistic participation of both patient and caregiver)	Informal caregivers （Spousal ，caregivers）	1 month	•MoCA, •RMBPC •QoL –AD	•SF –36v2 •ZBI •RCSES	1.Patient Outcomes: The video conferencing intervention prevented the significant cognitive decline (MoCA) trend observed in the control group (which dropped by $1.83$ points in 4 weeks). The intervention group maintained stable cognitive function and reversed the declining trend in QoL –AD. No significant change was found RMBPC. 2.Care Partner Outcomes: Compared to the control group, the supplem…
R32	Wan, Y., Cai, Y., Liao, S., Zhao, Q., Wang, Y., Song, X., Meng, S. S., Ji, X., Wu, Y., & Qiu, P. (2023). Smartphone –based versus traditional face –to –face collaborative care for community –dwelling older adults living with dementia in China: Protocol for an implementation science –based sequential multiple assignment randomised trial. BMJ Open, 13(7), e067406. https://doi.org/10.1136/bmjopen –2…	Wan Y, (2023)	China	RCT protocal	358 dyads; dementia	Mobile application	Yes (dyadic intervention targeting both patients and caregivers)	Informal caregivers (family members living with patients)	18 months	•QOL –AD •Cornell Scale for Depression in Dementia • IADL	•ZBI Reduction •GAD –7	1.Patient Expected Outcomes: The primary objective is to improve patients' Quality of Life (QOL –AD). Secondary objectives include assessing the intervention's impact on cognitive function (MMSE), Activities of Daily Living (ADL/IADL), and Behavioral and Psychological Symptoms (NPI/BPSD). 2.Care Partner Expected Outcomes: The primary objective is to reduce caregiver burden (ZBI). Secondary object…
R33	F, M., L, P., C, D., T, S., A, D. V., C, V. A., & L, V. den B. (2024). Evaluation of interactive web –based tools to stimulate reflection and communication about advance care planning with people with dementia and their family caregivers. BMC Palliative Care, 23(1). https://doi.org/10.1186/s12904 –024 –01486 –4	Monnet, (2024)	Belgium	Mixed study	21 people with mild –moderate dementia + 31 family caregivers	Web –based Interactive Card Platform	Yes ( synergistic dyadic participation with family caregivers facilitating)	Informal caregivers (partners, adult children)	2 months	•Logging Data (User engagement 、perceived usefulness、barriers to use)	•Logging Data (User engagement 、perceived usefulness、barriers to use)	1.Patient Outcomes: The primary benefit of the tool was the ability to express important, yet difficult –to –communicate thoughts, with the tool providing concrete examples and scenarios for discussion. However, patients faced barriers to independent use, thus preferring to utilize the tool with caregiver assistance. 2.Care Partner Outcomes: The main success for caregivers was that the tool provi…
R34	Hoel, V., Ambugo, E. A., & Wolf –Ostermann, K. (2022). Sustaining Our Relationship: Dyadic Interactions Supported by Technology for People with Dementia and Their Informal Caregivers. International Journal of Environmental Research and Public Health, 19(17), 10956. https://doi.org/10.3390/ijerph191710956	Hoel et al., (2022)	Germany	Mixed study	9 dyads; dementia	I –CARE tablet –based activation	Yes(dyadic intervention targeting both patients and caregivers)	Informal caregivers (spouses, sibling)	1 month	•QCPR •DEMQOL •FAST	•Carer –Qol –7D •BSFC (caregiver burden) •QCPR (relationship quality)	1.Patient Outcomes: Although patients' Quality of Life (DEMQOL) showed an overall declining trend throughout the study, the magnitude of decline was smaller during the intervention period than during the follow –up period. Patients reported a non –significant increase in relationship quality (QCPR), with a significant increase specifically on the warmth/affection subscale. Qualitative results ind…
R35	Stara, V., Vera, B., Bolliger, D., Rossi, L., Felici, E., Di Rosa, M., de Jong, M., & Paolini, S. (2021). Usability and Acceptance of the Embodied Conversational Agent Anne by People With Dementia and Their Caregivers: Exploratory Study in Home Environment Settings. JMIR mHealth and uHealth, 9(6), e25891. https://doi.org/10.2196/25891	Stara et al. (2021)	Italy	Non randomized study	mild dementia(n=20) + Family carers (n=14)	Embodied Conversational Agent	Yes (patient interacts independently; carers assist remotely)	Informal caregivers （spouses and sons)	4 weeks	•SUS score •Almere model •QOL –A	•SUS score •Almere model •QOL –AD	1.Patient Outcomes: After 4 weeks of use, patients demonstrated positive acceptance, with anxiety significantly reduced and perceived pleasure significantly increased. The system's usability score was 67.1, supporting patients in independent and effective use. Patients viewed Anne as a companion, capable of supporting their memory and entertainment needs. 2.Care Partner Outcomes: Caregivers appre…
R36	Amabili, G., Cucchieri, G., Margaritini, A., Benadduci, M., Barbarossa, F., Luzi, R., Riccardi, G. R., Pelliccioni, G., Maranesi, E., & Bevilacqua, R. (2022). Social Robotics and Dementia: Results from the eWare Project in Supporting Older People and Their Informal Caregivers. International Journal of Environmental Research and Public Health, 19(20), 13334. https://doi.org/10.3390/ijerph192013334	Amabili, (2022)	Italy	Non randomized study	9 dyads; dementia	Integrated IoT & Social Robotics Ecosystem	Yes (bidirectional information flow between sensors, robot, and caregivers through mobile app)	Informal caregivers (family members)	6 months	•Goal Attainment Scale • EQ –5D –5L:	•ZBI •EQ –5D –5L •UTAUT cale •SUS	1.Patient Outcomes: The eWare system had a positive impact on patients, reflected in personal goal attainment: after the first month of use, perceived achievement improved for the majority of personal goals (19/34). Patients' perceived overall Quality of Life (EQ –5D –5L VAS) increased (from a baseline mean of 71.00 to 80). However, the sustainability of this positive effect diminished during the…
R37	J, G. –P., P, B. –F., G, G. –P., P, A., L, J. –F., E, V. –M., Jm, G. –C., A, C. –V., M, G., M, Q., Ri, G. –B., E, L., J, S. B., & F, M. –C. (2020). Attitudes and Use of Information and Communication Technologies in Older Adults With Mild Cognitive Impairment or Early Stages of Dementia and Their Caregivers: Cross –Sectional Study. Journal of Medical Internet Research, 22(6). https://doi.org/10.21…	Guzman –Parra et al. (2020)	Spain & Sweden	Quantitative descriptive study	1086 dyads；MCI/ early –stage dementia	Smartphones, tablets	Not	Informal caregivers (relationship not specified in detail)	N/A	•TechPH •Use and familiarity questionnaire •QoL –AD	•TechPH • ZBI –12 •EQ5D •Use and familiarity questionnaire	1.Patient Outcomes: Patients generally exhibited lower technology affinity, mainly due to a lack of Tech Enthusiasm, but showed no significant difference from caregivers regarding technology anxiety. Although over half of patients (54.14%) used smartphones or tablets almost daily, the proportion using specific memory support applications was very low (9.76%). Clinically, higher technology affinit…
R38	Notley, N., Worthy, P., Peters, M. E., Shaw, J., Nelson, A., Frost, D., Taylor, E., Taylor, D., Wiles, J., & Liddle, J. (2025). Encountering technology: A qualitative exploration of the technology experiences of people living with dementia and their care partners to inform knowledge, practice and technology design. International Review of Psychiatry. https://doi.org/10.1080/09540261.2025.2533898	Notley, (2025)	Australia & USA	Qualitative study	17 dyads; dementia	Integrated Mobile/IoT & Assistive Devices	Yes (through collaborative technology adoption and ongoing support)	Informal caregivers (co –resident, other)	N/A	•Thematic Analysis / Interpretive Description	•Thematic Analysis / Interpretive Descriptionters	1.Patient Outcomes: Patients' technology use experience varied significantly. Smooth usage enhanced their sense of engagement, competence, and independence. Conversely, difficulties or technical failures often triggered emotions like frustration and anxiety, which were further amplified by cognitive impairment. Some patients reduced use due to symptom progression, privacy concerns, or complexity,…
a Non –randomized study examine intervention effects without random assignment, observing outcomes in naturally formed groups. Mixed study integrate qualitative and quantitative approaches to capture both measurable outcomes and experiential insights. Randomized controlled trials randomly allocate participants to intervention or control groups to minimize bias and establish causal effects. Qualit…
