# Supplementary material for: Digital technology-based dyadic interventions in patients with mild cognitive impairment or dementia and their caregivers: a scoping review
Source: Front Psychiatry. 2026 Mar 12;17:1726605. doi: 10.3389/fpsyt.2026.1726605 (PMC13017812; doi:10.3389/fpsyt.2026.1726605)
Supplement: Supplementary file 2 [file Table2.xlsx]

## Sheet: Sheet1
database	date	key words	filiter	number
pubmed	2000-2025	(( "Family"[Mesh] OR "Caregivers"[Mesh] OR "Spouses"[Mesh] OR carer[Title/Abstract] OR "care partner"[Title/Abstract] OR "informal caregiver"[Title/Abstract] OR (partner*[Title/Abstract] AND care[Title/Abstract]) OR caregiv*[Title/Abstract] OR couple*[Title/Abstract] OR dyad*[Title/Abstract]) ) AND ("Cognitive Dysfunction"[Mesh] OR" Dementia"[Mesh] OR "Alzheimer Disease"[Mesh] OR dement*[Title/Ab…	Meta-Analysis Review Systematic Review Comment Duplicate Publication Editorial English Abstract Letter Network Meta-Analysis News Preprint Published Erratum Retracted Publication Retraction of Publication Scoping Review	918
web of science	2000-01-01- 2025-07-20	( TI=(Family OR Caregivers OR Spouses OR carer OR "care partner" OR "informal caregiver" OR caregiv* OR couple* OR dyad* OR (partner* AND care)) AND TS=("Cognitive Dysfunction" OR Dementia OR "Alzheimer Disease" OR dement* OR "cognitive impair*" OR alzheimer* OR MCI OR "mild neurocognitive disorder" OR "cognitive decline") AND TS=( "Digital Technology" OR Internet OR Computers OR "Cell Phone" OR …	Review Article Meeting Abstract Editorial Material Letter Retracted Publication Book Chapters Retraction	975
EBSCOhost	2000-01-01- 2025-07-20	TI=carer OR "care partner" OR "informal caregiver" OR caregiv* OR couple* OR dyad* ) OR AB ( carer OR "care partner" OR "informal caregiver" OR caregiv* OR couple* OR dyad*OR "Family" OR "Caregivers" OR "Spouses" AND SU="Cognitive Dysfunction" OR "Dementia" OR "Alzheimer Disease"ORdement* OR "cognitive impair*" OR alzheimer* OR MCI OR "mild neurocognitive disorder" OR "cognitive decline"ORdement*…	literature review systemaatic review twin study Meta analysis	410
IEEE Xplore	2000-01-01- 2025-07-20	Document Title=Family OR Caregivers OR Spouses OR carer OR "care partner" OR "informal caregiver" OR caregiv* OR couple* OR dyad* All metadata="Cognitive Dysfunction" OR Dementia OR "Alzheimer Disease" OR dement* OR "cognitive impair*" OR alzheimer* OR MCI OR "mild neurocognitive disorder" OR "cognitive decline" All metadata=Digital Technology OR Internet OR Computers OR Mobile Applications OR Te…		75
EMBASE	2000- 2025	Title or abstract=(Family OR Caregivers OR Spouses OR carer OR "care partner" OR "informal caregiver" OR caregiv* OR couple* OR dyad* OR (partner* AND care)) Title or abstract="Cognitive Dysfunction" OR Dementia OR "Alzheimer Disease" OR dement* OR "cognitive impair*" OR alzheimer* OR MCI OR "mild neurocognitive disorder" OR "cognitive decline" Title or abstract= "Digital Technology" OR Internet …	Cochrane Review Cochrane Systematic Review Meta Analysis	601
