# Supplementary material for: Digital technology-based dyadic interventions in patients with mild cognitive impairment or dementia and their caregivers: a scoping review
Source: Front Psychiatry. 2026 Mar 12;17:1726605. doi: 10.3389/fpsyt.2026.1726605 (PMC13017812; doi:10.3389/fpsyt.2026.1726605)
Supplement: Supplementary file 3 [file Table3.xlsx]

## Sheet: Table 2
				SCREENING QUESTIONS		1. QUALITATIVE STUDIES					2. RANDOMIZED CONTROLLED TRIALS					3. NON-RANDOMIZED STUDIES					4. QUANTITATIVE DESCRIPTIVE STUDIES					5. MIXED METHODS STUDIES					COMMENTS
RefID	First author	Year	Citation	S1. Are there clear research questions?	S2. Do the collected data allow to address the research questions?	1.1. Is the qualitative approach appropriate to answer the research question?	1.2. Are the qualitative data collection methods adequate to address the research question?	1.3. Are the findings adequately derived from the data?	1.4. Is the interpretation of results sufficiently substantiated by data?	1.5. Is there coherence between qualitative data sources, collection, analysis and interpretation?	2.1. Is randomization appropriately performed?	2.2. Are the groups comparable at baseline?	2.3. Are there complete outcome data?	2.4. Are outcome assessors blinded to the intervention provided?	2.5 Did the participants adhere to the assigned intervention?	3.1. Are the participants representative of the target population?	3.2. Are measurements appropriate regarding both the outcome and intervention (or exposure)?	3.3. Are there complete outcome data?	3.4. Are the confounders accounted for in the design and analysis?	3.5. During the study period, is the intervention administered (or exposure occurred) as intended?	4.1. Is the sampling strategy relevant to address the research question?	4.2. Is the sample representative of the target population?	4.3. Are the measurements appropriate?	4.4. Is the risk of nonresponse bias low?	4.5. Is the statistical analysis appropriate to answer the research question?	5.1. Is there an adequate rationale for using a mixed methods design to address the research question?	5.2. Are the different components of the study effectively integrated to answer the research question?	5.3. Are the outputs of the integration of qualitative and quantitative components adequately interpreted?	5.4. Are divergences and inconsistencies between quantitative and qualitative results adequately addressed?	5.5. Do the different components of the study adhere to the quality criteria of each tradition of the methods involved?
R01	Afifi	2023	Afifi, T., Collins, N., Rand, K., Otmar, C., Mazur, A., Dunbar, N. E., Fujiwara, K., Harrison, K., & Logsdon, R. (2023). Using Virtual Reality to Improve the Quality of Life of Older Adults with Cognitive Impairments and their Family Members who Live at a Distance. HEALTH COMMUNICATION, 38(9), 1904–1915. https://doi.org/10.1080/10410236.2022.2040170	Yes	Yes											No	Yes	Yes	No	Yes											The sample was recruited from a single senior living community. Participants were predominantly White, well-educated, and high socioeconomic status. The authors noted the need to extend research to more diverse backgrounds, indicating limited external validity to the general target population. As a single-group pre-post study, it lacks a concurrent comparison group . This inherent design flaw mea…
R02	Rochon	2025	Rochon, E. A., Thacker, A., Phillips, M., Ritchie, C., Vranceanu, A.-M., & Plys, E. (2025). Developing a Dyadic Immersive Virtual Environment Technology Intervention for Persons Living With Dementia and Their Caregivers: Multiphasic User-Centered Design Study. JMIR AGING, 8, e66212. https://doi.org/10.2196/66212	Yes	Yes																					Yes	Yes	Yes	Yes	No	The quality of the quantitative component (usability testing) is low. Key flaws include: Poor sample representativeness (100% of participants in workshops were White). Lack of confounder control (no concurrent comparison group, as this was a Stage 1A development study). Low intervention fidelity because the prototype was iteratively developed and refined between testing workshops, meaning the int…
R03	Hastings	2021	Hastings, S. N., Mahanna, E. P., Berkowitz, T. S. Z., Smith, V. A., Choate, A. L., Hughes, J. M., Pavon, J., Robinson, K., Hendrix, C., Van Houtven, C., Gentry, P., Rose, C., Plassman, B. L., Potter, G., & Oddone, E. (2021). Video-Enhanced Care Management for Medically Complex Older Adults with Cognitive Impairment. Journal of the American Geriatrics Society, 69(1), 77–84. https://doi.org/10.1111…	Yes	Yes						Yes	Yes	No	Can't tell	No																31 out of 40 randomized dyads completed the follow-up assessment, resulting in an attrition rate of 22.5%. This exceeds the typically desired threshold of 80% completion for quantitative studies； The paper does not report whether the assessors for the quantitative clinical measures or the qualitative data analysts were blinded to the intervention assignment. Blinding of participants and nurses wa…
R04	Kuzmik	2025	Kuzmik, A., Rodriguez, M., Hannan, J., & Boltz, M. (2025). Designing a mobile application to promote physical activity in spousal care partners of persons living with dementia and their care-recipient. DEMENTIA-INTERNATIONAL JOURNAL OF SOCIAL RESEARCH AND PRACTICE, 24(3), 408–423. https://doi.org/10.1177/14713012241272878	Yes	Yes	Yes	Yes	Yes	Yes	Yes																					The objective to explore perceptions on mobile application design and content is clearly stated；Semi-structured interviews with dyads provided rich data on preferences and barriers；Qualitative descriptive study is appropriate for exploring and understanding perceptions；Semi-structured interviews using a guide developed from literature were sufficient；Thematic analysis involved two independent cod…
R05	Zubatiy	2021	Zubatiy, T., Vickers, K. L., Mathur, N., & Mynatt, E. D. (2021). Empowering Dyads of Older Adults With Mild Cognitive Impairment And Their Care Partners Using Conversational Agents. CHI ’21: PROCEEDINGS OF THE 2021 CHI CONFERENCE ON HUMAN FACTORS IN COMPUTING SYSTEMS. CHI Conference on Human Factors in Computing Systems, New York. https://doi.org/10.1145/3411764.3445124	Yes	Yes																					Yes	Yes	Yes	Yes	No	The quantitative component's sample suffers from limited representativeness (recruited from a single, specific program, high selection bias).
R06	Rhodus	2023	Rhodus, E. K., Baum, C., Kryscio, R., Liu, C., George, R., Thompson, M., Lowry, K., Coy, B., Barber, J., Nichols, H., Curtis, A., Holloman, A., & Jicha, G. A. (2023). Feasibility of Telehealth Occupational Therapy for Behavioral Symptoms of Adults With Dementia: Randomized Controlled Trial. The American Journal of Occupational Therapy: Official Publication of the American Occupational Therapy Ass…	Yes	Yes						Yes	No	Yes	Yes	Can't tell																Age of the person with dementia and caregiver gender varied significantly across the study arms； Adherence to weekly visits was high but compliance rates for daily intervention activities were not quantified.
R07	Song	2024	Song, Y., Papazyan, A., Lee, D., Mitchell, M. N., McCurry, S. M., Irwin, M. R., Teng, E., Alessi, C. A., & Martin, J. L. (2024). The feasibility of a sleep education program for informal dementia care dyads: A pilot randomized controlled trial. Journal of the American Geriatrics Society, 72(4), 1207–1215. https://doi.org/10.1111/jgs.18720	Yes	Yes						Yes	No	Yes	Yes	Yes																Baseline data showed significantly lower total ADL and IADL scores for PLWD in the treatment group compared to the control group.
R08	Peterson	2020	Peterson, C. M., Mikal, J. P., McCarron, H. R., Finlay, J. M., Mitchell, L. L., & Gaugler, J. E. (2020). The Feasibility and Utility of a Personal Health Record for Persons With Dementia and Their Family Caregivers for Web-Based Care Coordination: Mixed Methods Study. JMIR AGING, 3(1), e17769. https://doi.org/10.2196/17769	Yes	Yes																					Yes	Yes	Yes	Yes	No	Sample lacks diversity all participants were White and highly educated failing the quantitative criteria.
R09	Peterson	2023	Cm, P., Rw, B., Kw, L., Sn, I., Ll, M., Tl, S., J, L., Na, P., L, G., & Je, G. (2023). Refining a Driving Retirement Program for Persons With Dementia and Their Care Partners: A Mixed Methods Evaluation of CarFreeMeTM-Dementia. The Journals of Gerontology. Series B, Psychological Sciences and Social Sciences, 78(3). https://doi.org/10.1093/geronb/gbac151	Yes	Yes																					Yes	Yes	Yes	Yes	No	The quantitative sample lacks representativeness as all participants were White and highly educated limiting generalizability.
R10	Bannon	2025	Sm, B., S, M., K, W., J, B., N, A., T, C., Ra, P., K, D.-O., B, D., Cs, R., & Am, V. (2025). Resilient together for dementia: A qualitative study of couples’ treatment preferences to address distress early after diagnosis. Journal of Alzheimer’s Disease : JAD, 105(3). https://doi.org/10.1177/13872877251332658	Yes	Yes	Yes	Yes	Yes	Yes	Yes																					Qualitative interviewing is appropriate for exploring complex preferences needs and perceptions; Semi-structured joint dyadic interviews were used to capture convergent and divergent perspectives;Thematic analysis using the Framework method included team coding and reliability checks;Themes are extensively supported by numerous illustrative quotes from both partners;Clear internal consistency exi…
R11	Rodriguez	2023	Mj, R., Vm, K., Ej, J., A, S., Jr, H., N, W., A, O., P, C., Ma, B., & Rj, H. (2023). Technology caregiver intervention for Alzheimer’s disease (I-CARE): Feasibility and preliminary efficacy of Brain CareNotes. Journal of the American Geriatrics Society, 71(12). https://doi.org/10.1111/jgs.18591	Yes	Yes						Yes	No	Yes	Yes	Can't tell																Patient MMSE scores showed statistically significant differences between the two groups at baseline; Did not report dosage analysis or quantify time spent on the app to assess adherence.
R14	Appel	2023	Appel, L., Saryazdi, R., Lewis-Fung, S., Qi, D., Tesfaye, E. M., Garito, I., & Campos, J. L. (2023). VRx@Home Pilot: Can Virtual Reality Therapy Improve Quality of Life for People with Dementia Living at Home? 2023 IEEE International Conference on Systems, Man, and Cybernetics (SMC), 4542–4549. https://doi.org/10.1109/SMC53992.2023.10394094	Yes	Yes																					Yes	Yes	Yes	Yes	No	The qualitative component quality is high, but the quantitative non-randomized component quality is low due to small sample size and serious issues with scale appropriateness; the overall score cannot exceed the weakest component.
R15	Valdivia	2025	Valdivia, K. P., & Li, J. (2025). Voice Familiarity in a Voice-Reminders App for Elderly Care Recipients and Their Family Caregivers. IEEE TRANSACTIONS ON HUMAN-MACHINE SYSTEMS. https://doi.org/10.1109/THMS.2025.3582259	Yes	Yes	Yes	Yes	Yes	Yes	Yes																					Interview and content analysis are appropriate to explore stakeholder perceptions and acceptability of the technology;Used in-person and online semi-structured interviews to gather preferences and prototype feedback;Interviews were transcribed and thematic analysis was used to identify themes and subthemes;Results provided numerous participant quotes substantiating interpretations of impressions …
R16	Beentjes	2023	Beentjes, K. M., Neal, D. P., Kerkhof, Y. J. F., Broeder, C., Moeridjan, Z. D. J., Ettema, T. P., Pelkmans, W., Muller, M. M., Graff, M. J. L., & Dröes, R.-M. (2023). Impact of the FindMyApps program on people with mild cognitive impairment or dementia and their caregivers; an exploratory pilot randomised controlled trial. Disability and Rehabilitation. Assistive Technology, 18(3), 253–265. https…	Yes	Yes						Yes	Yes	No	No	No																Attrition during the intervention period was 168% posing a high risk despite ITT analysis; The study explicitly states it is a non-blinded randomized controlled trial design; Only 52% of the experimental group used the intervention at least once a week indicating low adherence.
R17	Dröes	2019	Rm, D., A, van R., E, R., S, D., & F, M. (2019). Utilization, effect, and benefit of the individualized Meeting Centers Support Program for people with dementia and caregivers. Clinical Interventions in Aging, 14. https://doi.org/10.2147/CIA.S212852	Yes	Yes						Yes	No	No	Can't tell	Yes																Baseline data showed significant differences DemenTalent participants were younger and more highly educated than controls; The study acknowledged a smaller sample size than planned and relatively many dropouts during the six months; The article does not state whether the trained researchers administering questionnaires were blinded to center allocation;
R18	Elfrink	2021	Elfrink, T. R., Ullrich, C., Kunz, M., Zuidema, S. U., & Westerhof, G. J. (2021). The Online Life Story Book: A randomized controlled trial on the effects of a digital reminiscence intervention for people with (very) mild dementia and their informal caregivers. PloS One, 16(9), e0256251. https://doi.org/10.1371/journal.pone.0256251	Yes	Yes						Yes	No	Yes	Can't tell	Can't tell																PWD gender showed a significant difference between the two groups at baseline; Participants were unblinded but the researchers who conducted the data collection were not stated as blinded; Low dropout was reported but lacks specific measures of intervention adherence for completers.
R19	Tyack	2017	C, T., Pm, C., Mj, H., & S, H. (2017). Viewing Art on a Tablet Computer: A Well-Being Intervention for People With Dementia and Their Caregivers. Journal of Applied Gerontology : The Official Journal of the Southern Gerontological Society, 36(7). https://doi.org/10.1177/0733464815617287	Yes	Yes																					Yes	Yes	Yes	Yes	No	The Quan component lacked a control group and had an insufficient sample size limiting internal validity.
R20	Cooper	2024	Cooper, C., Vickerstaff, V., Barber, J., Phillips, R., Ogden, M., Walters, K., Lang, I., Rapaport, P., Orgeta, V., Rockwood, K., Banks, S., Palomo, M., Butler, L. T., Lord, K., Livingston, G., Banerjee, S., Manthorpe, J., Dow, B., Hoe, J., … Budgett, J. (2024). A psychosocial goal-setting and manualised support intervention for independence in dementia (NIDUS-Family) versus goal setting and routi…	Yes	Yes						Yes	No	Yes	Yes	Yes																Baseline characteristics were similar overall but imbalances existed in PWD sex and carer sex.
R21	Gonzalez	2025	Gonzalez, L., Rapaport, P., Livingston, G., Amador, S., Adeleke, M. O., Barber, J. A., Banerjee, S., Charlesworth, G., Clarke, C., Espie, C. A., Kyle, S. D., Raczek, M., Walker, Z., Webster, L., Manela, M., & Hunter, R. M. (2025). Cost–utility analysis of the DREAMS START intervention for people living with dementia and their carers: A within-trial economic evaluation. The Lancet Healthy Longevit…	Yes	Yes						Yes	Yes	No	Yes	Can't tell																MMAT is not applicable to economic studies, but this paper is an economic evaluation within a randomized controlled trial We assess the quality of the underlying clinical RCT framework using MMAT criteria for RCTs; Only 66% of total participants completed the primary health economics outcomes at 8 months; the article lacks adherence proportion or complete dropout details.
R22	Fowler-Davis	2020	S, F.-D., D, B., J, K., & D, C. (2020). Potential for Digital Monitoring to Enhance Wellbeing at Home for People with Mild Dementia and Their Family Carers. Journal of Alzheimer’s Disease : JAD, 73(3). https://doi.org/10.3233/JAD-190844	Yes	Yes																					Yes	Can't tell	Yes	Yes	No	Analysis mentioned comparing quantitative and digital data but explicit integration methods are unclear; It is a single-group pre-post pilot study with no comparison group quantitative component has low internal validity.
R23	Howe	2020	D, H., J, T., R, D., C, W., K, C., R, P., K, P., & E, W. (2020). The CAREGIVERSPRO-MMD Platform as an Online Informational and Social Support Tool for People Living With Memory Problems and Their Carers: An Evaluation of User Engagement, Usability and Usefulness. Journal of Applied Gerontology : The Official Journal of the Southern Gerontological Society, 39(12). https://doi.org/10.1177/073346481…	Yes	Yes																Yes	Can't tell	Yes	No	Yes						The sample is a subset of an RCT intervention group and representativeness of all target users is not stated; Analysis excluded “nonusers” who rarely accessed the platform which leads to a high risk of nonresponse bias;
R24	Killin	2018	Killin, L. O. J., Russ, T. C., Surdhar, S. K., Yoon, Y., McKinstry, B., Gibson, G., & MacIntyre, D. J. (2018). Digital Support Platform: A qualitative research study investigating the feasibility of an internet-based, postdiagnostic support platform for families living with dementia. BMJ OPEN, 8(4), e020281. https://doi.org/10.1136/bmjopen-2017-020281	Yes	Yes	Yes	Yes	Yes	Yes	Yes																					Qualitative interviews and NPT framework;Semi-structured interviews were used and simultaneous separate interviews ;Interview transcripts were analyzed using the NPT theoretical framework ;Results provided numerous participant quotes fully substantiating the interpretation and elaboration of themes;Interview data source collection analysis and interpretation are structurally coherent based on the…
R25	Wolverson	2022	Wolverson, E., White, C., Dunn, R., Cunnah, K., Howe, D., Paulson, K., Platt, R., & Thorpe, J. (2022). The use of a bespoke website developed for people with dementia and carers: Users’ experiences, perceptions and support needs. Dementia: The International Journal of Social Research and Practice, 21(1), 94–113. https://doi.org/10.1177/14713012211028495	Yes	Yes	Yes	Yes	Yes	Yes	Yes																					Thematic analysis of interviews and focus groups;Used focus groups and interviews with purposive sampling based on usage data to ensure sample diversity; inductive and deductive coding; inductive and deductive coding;Clear coherence from interview guide based on website functions to verbatim transcription and robust thematic analysis.
R26	Puaschitz	2023	Puaschitz, N. G. S., Jacobsen, F. F., Berge, L. I., & Husebo, B. S. (2023). Access to, use of, and experiences with social alarms in home-living people with dementia: Results from the LIVE@Home.Path trial. Frontiers in Aging Neuroscience, 15. https://doi.org/10.3389/fnagi.2023.1167616	Yes	Yes																					Yes	Yes	Yes	Yes	No	The analysis point (24 months) has an attrition rate of 70.5% from baseline significantly compromising QUAN quality.
R27	Laver	2020	50. K, L., E, L., L, C., O, D., L, G., Ln, G., & M, C. (2020). Does Telehealth Delivery of a Dyadic Dementia Care Program Provide a Noninferior Alternative to Face-To-Face Delivery of the Same Program? A Randomized, Controlled Trial. The American Journal of Geriatric Psychiatry : Official Journal of the American Association for Geriatric Psychiatry, 28(6). https://doi.org/10.1016/j.jagp.2020.02.0…	Yes	Yes						Yes	No	Yes	Yes	Can't tell																Gender of persons with dementia showed an imbalance between the two groups at baseline； The article reported therapist time but lacks specific measures of dyad adherence proportion to the intervention protocol.
R28	Lang	2023	Lang, T., Daniel, K., Inskip, M., Mavros, Y., & Fiatarone Singh Am, M. A. (2023). Caring for Informal Dementia Caregivers and Their Loved Ones Via the HOMeCARE Exercise and Mindfulness for Health Program (HOMeCARE): A Randomized, Single-Blind, Controlled Trial. Gerontology and Geriatric Medicine, 9. https://doi.org/10.1177/23337214231203472	Yes	Yes						Yes	No	No	Yes	No																Intervention group had a higher caregiver burden ZBI baseline score indicating baseline imbalance； Although no dropouts the sample size was smaller than planned and some dyads lacked outcome data at 4 8 or 12 weeks； Adherence to MBSR formal practices was median 36% and PRT adherence was median 58% indicating low adherence.
R29	Muñoz	2021	Muñoz, D., Favilla, S., Pedell, S., Murphy, A., Beh, J., & Petrovich, T. (2021). Evaluating an App to Promote a Better Visit Through Shared Activities for People Living with Dementia and their Families. Proceedings of the 2021 CHI Conference on Human Factors in Computing Systems, 1–13. https://doi.org/10.1145/3411764.3445764	Yes	Yes																					Yes	Yes	Yes	Can't tell	No	The paper did not explicitly discuss any divergences or inconsistencies between QUAN and QUAL results; The QUAN data had severe issues with user identity and session integrity leading to poor data consistency
R30	Clark	2024	I, C., N, C., P, S.-S., & K, L. (2024). The experiences of people living with dementia and their care partners participating in an online therapeutic songwriting program. Dementia (London, England), 23(2). https://doi.org/10.1177/14713012231224069	Yes	Yes	Yes	Yes	Yes	Yes	Yes																					Qualitative interviews and thematic analysis;Semi-structured ;Data analysis used inductive realist-contextualist thematic analysis and the steps were clearly outlined;detailed and strong participant quotations ;collaborative reflexive process .
R31	Lai	2020	Lai, F. H., Yan, E. W., Yu, K. K., Tsui, W.-S., Chan, D. T., & Yee, B. K. (2020). The Protective Impact of Telemedicine on Persons With Dementia and Their Caregivers During the COVID-19 Pandemic. The American Journal of Geriatric Psychiatry, 28(11), 1175–1184. https://doi.org/10.1016/j.jagp.2020.07.019	Yes	Yes											Yes	Can't tell	Yes	Yes	Yes											Convenience sampling makes it difficult to ascertain sample representativeness of the target population.
R33	Monnet	2024	F, M., L, P., C, D., T, S., A, D. V., C, V. A., & L, V. den B. (2024). Evaluation of interactive web-based tools to stimulate reflection and communication about advance care planning with people with dementia and their family caregivers. BMC Palliative Care, 23(1). https://doi.org/10.1186/s12904-024-01486-4	Yes	Yes																					Yes	Yes	Yes	Yes	No	The quantitative component’s sample was predominantly highly educated, resulting in poor representativeness of the target population.
R34	Hoel	2022	Hoel, V., Ambugo, E. A., & Wolf-Ostermann, K. (2022). Sustaining Our Relationship: Dyadic Interactions Supported by Technology for People with Dementia and Their Informal Caregivers. International Journal of Environmental Research and Public Health, 19(17), 10956. https://doi.org/10.3390/ijerph191710956	Yes	Yes																					Yes	Yes	Yes	Yes	No	The quantitative component used a weak single-group pre-post design, small sample, and poor representativeness, thus failing quantitative quality standards.
R35	Stara	2021	Stara, V., Vera, B., Bolliger, D., Rossi, L., Felici, E., Di Rosa, M., de Jong, M., & Paolini, S. (2021). Usability and Acceptance of the Embodied Conversational Agent Anne by People With Dementia and Their Caregivers: Exploratory Study in Home Environment Settings. JMIR mHealth and uHealth, 9(6), e25891. https://doi.org/10.2196/25891	Yes	Yes											No	Yes	No	No	Yes											The sample size (N=9) is extremely small and recruited via convenience sampling , limiting representativeness; High attrition rate; only 5 out of 9 participants completed the final quality of life assessment (VAS) at T2; No control group was used. The COVID-19 pandemic occurred during the study, acting as a major confounder that was not statistically adjusted for.
R36	Amabili	2022	Amabili, G., Cucchieri, G., Margaritini, A., Benadduci, M., Barbarossa, F., Luzi, R., Riccardi, G. R., Pelliccioni, G., Maranesi, E., & Bevilacqua, R. (2022). Social Robotics and Dementia: Results from the eWare Project in Supporting Older People and Their Informal Caregivers. International Journal of Environmental Research and Public Health, 19(20), 13334. https://doi.org/10.3390/ijerph192013334	Yes	Yes											No	Yes	No	No	Yes											Sample size of 9 dyads recruited via personal contacts and volunteering associations is too small and specific to be representative of the general population; High attrition occurred as only 5 out of 9 participants completed the final quality of life assessment at the end of the trial; Lack of a control group and inability to statistically adjust for the major confounding impact of the COVID-19 p…
R37	Guzman-Parra	2020	J, G.-P., P, B.-F., G, G.-P., P, A., L, J.-F., E, V.-M., Jm, G.-C., A, C.-V., M, G., M, Q., Ri, G.-B., E, L., J, S. B., & F, M.-C. (2020). Attitudes and Use of Information and Communication Technologies in Older Adults With Mild Cognitive Impairment or Early Stages of Dementia and Their Caregivers: Cross-Sectional Study. Journal of Medical Internet Research, 22(6). https://doi.org/10.2196/17253	Yes	Yes																Yes	No	Yes	Can't tell	Yes						The authors explicitly state the sample may not be representative due to non-probabilistic sampling and the exclusion of individuals with severe depression;analyzes baseline data from a trial but does not report the number of eligible individuals who refused to participate in the initial recruitment.
R38	Notley	2025	Notley, N., Worthy, P., Peters, M. E., Shaw, J., Nelson, A., Frost, D., Taylor, E., Taylor, D., Wiles, J., & Liddle, J. (2025). Encountering technology: A qualitative exploration of the technology experiences of people living with dementia and their care partners to inform knowledge, practice and technology design. International Review of Psychiatry. https://doi.org/10.1080/09540261.2025.2533898	Yes	Yes	Yes	Yes	Yes	Yes	Yes																					to explore the technology experiences of people with dementia and their care partners to inform practice and technology design.;Data was collected via semi-structured interviews;Findings were derived through reflexive thematic analysis;The interpretation is clearly supported by direct participant quotes and excerpts.The research objectives, the interview process, the thematic analysis method, and…

## Sheet: Table 3
Authors, Published year	MIXED METHODS APPRAISAL TOOL	Grade	Study Design
Afifi et al. (2023)	(3/5) 60%	B	Non randomized study
Rochon et al. (2025)	(4/5) 80%	A	Mixed study
Hastings et al. (2021)	(2/5) 40%	C	RCT
Kuzmik, ( 2025)	(5/5) 100%	A	Qualitative study
Zubatiy et al., (2021)	(4/5) 80%	A	Mixed study
Rhodus et al., (2023)	(3/5) 60%	B	RCT
Song, (2024)	(4/5) 80%	A	RCT
Peterson et al., (2020)	(4/5) 80%	A	Mixed study
Peterson, (2023)	(4/5) 80%	A	Mixed study
Bannon, (2025)	(5/5) 100%	A	Qualitative study
Rodriguez, (2023)	(3/5) 60%	B	RCT
Saryazdi et al. (2024)	(4/5) 80%	A	Mixed study
Valdivia & Li, (2025)	(5/5) 100%	A	Qualitative study
Beentjes, (2020)	(2/5) 40%	C	RCT
Dröes et al. (2019)	(2/5) 40%	C	RCT
Elfrink, (2021)	(2/5) 40%	C	RCT
Tyack et al., (2017)	(4/5) 80%	A	Mixed study
Cooper et al. (2024)	(4/5) 80%	A	RCT
Gonzalez, (2025)	(2/5) 40%	C	RCT
Fowler-Davis, (2020)	(3/5) 60%	B	Mixed study
Howe et al., (2020)	(3/5) 60%	B	Quantitative descriptive study
Killin, (2018)	(5/5) 100%	A	Qualitative study
White et al., (2022)	(5/5) 100%	A	Qualitative study
Puaschitz et al. (2023)	(4/5) 80%	A	Mixed study
Laver, (2020)	(3/5) 60%	B	RCT
Lang et al., (2023)	(2/5) 40%	C	RCT
Muñoz et al., (2021)	(3/5) 60%	B	Mixed Study
Clark et al., (2024)	(5/5) 100%	A	Qualitative study
Lai, (2020)	(4/5) 80%	A	Non randomized study
Monnet, (2024)	(4/5) 80%	A	Mixed study
Hoel et al., (2022)	(4/5) 80%	A	Mixed study
Stara et al. (2021)	(2/5) 40%	C	Non randomized study
Amabili, (2022)	(2/5) 40%	C	Non randomized study
Guzman-Parra et al. (2020)	(3/5) 60%	B	Quantitative descriptive study
Notley, (2025)	(5/5) 100%	A	Qualitative study
